# Supplementary material for: The gut bacterium Extibacter muris produces secondary bile acids and influences liver physiology in gnotobiotic mice
Source: Gut Microbes. 2020 Dec 31;13(1):1854008. doi: 10.1080/19490976.2020.1854008 (PMC7781625; doi:10.1080/19490976.2020.1854008)
Supplement: Supplemental Material [file KGMI_A_1854008_SM5090.zip]

Archive with 7 entries (6 files):
- Supplementary information/
- Supplementary information/Figure-S2_Host Parameters_200521_PCAwoOutliers.pdf
- Supplementary information/FigureS1_Extibacter genes_dinA4.pdf
- Supplementary information/Supplementary figure  legends.docx
- Supplementary information/Suppl_Data_1_detailed_lipid_composition.xlsx
- Supplementary information/Suppl_Data_2_Proteomics.xlsx
- Supplementary information/Suppl_Data_3_Lipids.xlsx
