# Supplementary material for: The gut bacterium Extibacter muris produces secondary bile acids and influences liver physiology in gnotobiotic mice
Source: Gut Microbes. 2020 Dec 31;13(1):1854008. doi: 10.1080/19490976.2020.1854008 (PMC7781625; doi:10.1080/19490976.2020.1854008)
Supplement: Supplemental Material [file KGMI_A_1854008_SM5090.zip › Supplementary information/Suppl_Data_1_detailed_lipid_composition.xlsx]

## Sheet: Sheet1
	Unit	LF Lard	HF Lard	Method
Retinol as VitaminA	IU/100g	3.79	1.02	AOAC 974.29 mod.
Vitamin B1 - Thiamine Hydrochloride	mg/100g	0.481	0.425	AOAC 942.23 mod.
Cholesterol	mg/100g	5.9	19.3	AOAC 994.10 mod.
Fatty Acid Profile	reported as fatty Acids
C4:0	%	<0.02	<0.02	AOAC 996.06
C6:0	%	<0.02	<0.02	AOAC 996.06
C8:0	%	<0.02	<0.02	AOAC 996.06
C10:0	%	<0.02	<0.02	AOAC 996.06
C11:0	%	<0.02	<0.02	AOAC 996.06
C12:0	%	0.03	0.04	AOAC 996.06
C14:0	%	0.05	0.26	AOAC 996.06
C14:1	%	<0.02	<0.02	AOAC 996.06
C15:0	%	<0.02	<0.02	AOAC 996.06
C15:1	%	<0.02	<0.02	AOAC 996.06
C16:0	%	0.91	4.46	AOAC 996.06
C16:1 n-7	%	0.04	0.31	AOAC 996.06
C16:1 total	%	0.05	0.41	AOAC 996.06
C16:2	%	<0.02	<0.02	AOAC 996.06
C16:3	%	<0.02	<0.02	AOAC 996.06
C16:4	%	<0.02	<0.02	AOAC 996.06
C17:0	%	<0.02	0.08	AOAC 996.06
C17:1	%	<0.02	0.05	AOAC 996.06
C18:0	%	0.36	2.4	AOAC 996.06
C18:1	%	0.08	0.41	AOAC 996.06
C18:1 n-9	%	1.23	7.06	AOAC 996.06
C18:1 total	%	1.34	7.65	AOAC 996.06
C18:2 n-6	%	1.6	4.69	AOAC 996.06
C18:2 total	%	1.63	4.81	AOAC 996.06
C18:3 n-3	%	0.17	0.35	AOAC 996.06
C18:3 n-6	%	<0.02	<0.02	AOAC 996.06
C18:3 total	%	0.17	0.36	AOAC 996.06
C18:4 n-3	%	<0.02	<0.02	AOAC 996.06
C18:4 total	%	<0.02	<0.02	AOAC 996.06
C20:0	%	<0.02	0.05	AOAC 996.06
C20:1 n-9	%	<0.02	0.12	AOAC 996.06
C20:1 total	%	0.03	0.17	AOAC 996.06
C20:2 n-6	%	<0.02	0.13	AOAC 996.06
C20:2 total	%	<0.02	0.13	AOAC 996.06
C20:3 n-3	%	<0.02	<0.02	AOAC 996.06
C20:3 n-6	%	<0.02	<0.02	AOAC 996.06
C20:3 total	%	<0.02	0.04	AOAC 996.06
C20:4 n-3	%	<0.02	<0.02	AOAC 996.06
C20:4 n-6	%	<0.02	0.04	AOAC 996.06
C20:4 total	%	<0.02	0.04	AOAC 996.06
C20:5 n-3	%	<0.02	<0.02	AOAC 996.06
C21:5 n-3	%	<0.02	<0.02	AOAC 996.06
C22:0	%	<0.02	0.02	AOAC 996.06
C22:1 n-9	%	<0.02	<0.02	AOAC 996.06
C22:1 total	%	<0.02	<0.02	AOAC 996.06
C22:2 n-6	%	<0.02	<0.02	AOAC 996.06
C22:3 n-3	%	<0.02	<0.02	AOAC 996.06
C22:4 n-6	%	<0.02	<0.02	AOAC 996.06
C22:5 n-3	%	<0.02	<0.02	AOAC 996.06
C22:5 n-6	%	<0.02	<0.02	AOAC 996.06
C22:5 total	%	<0.02	<0.02	AOAC 996.06
C22:6 n-3	%	<0.02	<0.02	AOAC 996.06
C24:0	%	<0.02	<0.02	AOAC 996.06
C24:1 n-9	%	<0.02	<0.02	AOAC 996.06
C24:1 total	%	<0.02	<0.02	AOAC 996.06
Total omega3	%	0.17	0.04	AOAC 996.06
Total omega5	%	<0.05	<0.05	AOAC 996.06
Total omega6	%	1.62	4.9	AOAC 996.06
Total omega7	%	0.11	0.72	AOAC 996.06
Total omega9	%	1.26	7.22	AOAC 996.06
Total monounsaturated fatty acids	%	1.41	8.14	AOAC 996.06
Total polyunsaturated fatty acids	%	1.81	5.38	AOAC 996.06
Total saturated fatty acids	%	1.41	7.37	AOAC 996.06
Total trans fatty acids	%	0.03	0.17	AOAC 996.06
Total fat as triglyceride	%	4.88	22.04	AOAC 996.06
Total fatty acids	%	4.66	21.07	AOAC 996.06
Cholesterol	g/100g	<0.01	0.02	NMKL 198:2014 07
Brassicasterol	g/100g	<0.01	<0.01	NMKL 198:2014 07
Campesterol	g/100g	<0.01	<0.01	NMKL 198:2014 07
Campestanol	g/100g	<0.01	<0.01	NMKL 198:2014 07
Stigmasterol	g/100g	<0.01	<0.01	NMKL 198:2014 07
Unidentified sterols	g/100g	<0.01	<0.01	NMKL 198:2014 07
Sitosterol	g/100g	<0.01	<0.01	NMKL 198:2014 07
Sitostanol+delta-5-avenasterol	g/100g	<0.01	0.01	NMKL 198:2014 07
delta-5.24-stigmastadienol	g/100g	<0.01	<0.01	NMKL 198:2014 07
Delta-7-stigmastenol	g/100g	<0.01	<0.01	NMKL 198:2014 07
delta-7-Avenasterol	g/100g	<0.01	<0.01	NMKL 198:2014 07
Total plant sterols + plant stanols	g/100g	0.01	0.02	NMKL 198:2014 07
