# Supplementary material for: The gut bacterium Extibacter muris produces secondary bile acids and influences liver physiology in gnotobiotic mice
Source: Gut Microbes. 2020 Dec 31;13(1):1854008. doi: 10.1080/19490976.2020.1854008 (PMC7781625; doi:10.1080/19490976.2020.1854008)
Supplement: Supplemental Material [file KGMI_A_1854008_SM5090.zip › Supplementary information/Suppl_Data_2_Proteomics.xlsx]

## Sheet: Significant pathways
All significantly altered pathways independent of their z-score value
blue: increased in Em
red: decreased in Em
NA: not available
n.s.: not significant
	Em/MM LF		Em/MM HF
	z-score	-log10(pvalue)	z-score	-log10(pvalue)
Arginine Biosynthesis IV	2.236	4.41673	NA	n.s.
Bile Acid Biosynthesis Neutral Pathway	2.236	2.04902	NA	n.s.
Dopamine Degradation	2.646	3.06877	NA	n.s.
EIF2 Signaling	1.89	4.61332	-1.342	n.s.
Estrogen Biosynthesis	2.121	2.07641	NA	n.s.
Ethanol Degradation II	3	5.3188	2	1.95436
Ethanol Degradation IV	2.646	4.03027	2	2.20185
Fatty Acid Activation	2	1.68169	NA	n.s.
Fatty Acid α-oxidation	2.236	2.18088	NA	n.s.
Fatty Acid β-oxidation I	4.243	12.4099	NA	n.s.
Gluconeogenesis I	2.714	8.27994	NA	1.33045
Glutaryl-CoA Degradation	3.162	8.27994	NA	n.s.
Glutathione Redox Reactions I	1.342	1.61918	NA	n.s.
Glutathione-mediated Detoxification	2.449	1.58556	2	1.55812
Glycine Betaine Degradation	2.236	2.91276	NA	n.s.
Glycolysis I	2.53	6.93895	NA	n.s.
Histamine Degradation	2.236	2.38124	NA	n.s.
γ-linolenate Biosynthesis II (Animals)	2	1.32647	NA	n.s.
Isoleucine Degradation I	2.449	3.76039	NA	n.s.
Ketogenesis	2.646	6.61947	NA	n.s.
Ketolysis	2.236	4.63286	NA	n.s.
Melatonin Degradation I	2.828	1.45842	2	n.s.
Mevalonate Pathway I	1.633	5.0503	NA	n.s.
mTOR Signaling	-2	1.71929	NA	n.s.
Nicotine Degradation II	2.53	2.16851	2	n.s.
Nicotine Degradation III	2.121	1.50828	2	n.s.
Noradrenaline and Adrenaline Degradation	3	4.5998	2	1.75286
NRF2-mediated Oxidative Stress Response	0.378	1.4992	0	n.s.
Oxidative Ethanol Degradation III	2.449	3.80191	NA	1.63219
Oxidative Phosphorylation	1.964	6.42113	0.447	n.s.
Phenylalanine Degradation IV (Mammalian via Side Chain)	2	1.44741	NA	1.52871
Putrescine Degradation III	2.236	2.04902	NA	n.s.
Retinoate Biosynthesis I	1.633	1.74965	NA	n.s.
Serotonin Degradation	3.606	4.89166	2.449	2.20185
Sirtuin Signaling Pathway	0.229	4.5998	-1.342	n.s.
Stearate Biosynthesis I (Animals)	2.828	1.74965	NA	n.s.
Sucrose Degradation V (Mammalian)	2	2.10164	NA	n.s.
Superpathway of Cholesterol Biosynthesis	1.89	2.69668	NA	n.s.
Superpathway of Citrulline Metabolism	1.633	2.72984	NA	n.s.
Superpathway of Geranylgeranyldiphosphate Biosynthesis I (via Mevalonate)	1.89	5.50691	NA	n.s.
Superpathway of Melatonin Degradation	2.828	1.32647	2	n.s.
Superpathway of Methionine Degradation	2.333	3.17733	2	1.39041
TCA Cycle II (Eukaryotic)	3.464	7.22833	2.449	3.17823
Tryptophan Degradation III (Eukaryotic)	3.317	7.22833	NA	n.s.
Tryptophan Degradation X (Mammalian via Tryptamine)	2.449	2.54061	NA	n.s.
Urea Cycle	1.342	4.41673	NA	n.s.
Valine Degradation I	2.646	3.50422	NA	n.s.
Xenobiotic Metabolism CAR Signaling Pathway	3.71	2.93681	3	1.55812
Xenobiotic Metabolism PXR Signaling Pathway	3.674	4.30152	2.53	1.95436

## Sheet: Top-20 proteins HF
Top-20 differently abundant proteins between Em/MM mice during HF diet-feeding
Significantly altered proteins were ranked according their fold change
blue	increased in Em
red	decreased in Em
NA	not available
	Log2(Fold change)	Protein	Accession	KO	eggNOG
Hist1h4a	0.515891	Histone H4	P62806	K11254	KOG3467
Rab1a	0.44869	RAB1A, member RAS oncogene family	Q5SW88	NA	KOG0084
Tmed10	0.445301	Transmembrane emp24 domain-containing protein 10	Q9D1D4	K20352	KOG1691
Ahcy	0.434194	Adenosylhomocysteinase	P50247	K01251	KOG1370
Acsl1	0.432716	Long-chain-fatty-acid--CoA ligase 1	D3Z041	NA	KOG1256
Aldh1a1	0.431461	Retinal dehydrogenase 1	P24549	K07249	KOG2450
Adh5	0.416548	Alcohol dehydrogenase class-3	P28474	K00121	KOG0022
Isoc2a	0.413941	Isochorismatase domain-containing protein 2A	P85094	NA	KOG4044
Cyp2c54	0.41333	Cytochrome P450 2C54	Q6XVG2	K07413	KOG0156
Khk	0.408269	Ketohexokinase	A0A0J9YU79	K00846	NA
Pon1	0.403687	Serum paraoxonase/arylesterase 1	P52430	K01045	ENOG410IHDV
Ugt2b36	0.389783	UDP-glucuronosyltransferase	Q3UEP4	K00699	KOG1192
Rps20	0.386625	40S ribosomal protein S20	P60867	K02969	KOG0900
Ugt1a1	0.379236	UDP-glucuronosyltransferase 1-1	Q63886	K00699	KOG1192
Mat1a	0.373351	S-adenosylmethionine synthase isoform type-1	Q91X83	K00789	KOG1506
Sar1b	0.371225	GTP-binding protein SAR1b	Q9CQC9	K07953	KOG0077
Atp5mg	0.36631	ATP synthase subunit g, mitochondrial	Q9CPQ8	K02140	KOG4103
Cisd1	0.364655	CDGSH iron-sulfur domain-containing protein 1	Q91WS0	K23885	KOG3461
Eef1g	0.359523	Elongation factor 1-gamma	Q9D8N0	K03233	KOG0867
Hgd	0.359467	Homogentisate 1,2-dioxygenase	O09173	K00451	KOG1417
Gm9774	-0.324217	MCG119397	A0A0A6YVU8	NA	KOG3037
Dlat	-0.325051	Dihydrolipoyllysine-residue acetyltransferase component of pyruvate dehydrogenase complex, mitochondrial	Q8BMF4	K00627	KOG0557
Tpm1	-0.337093	Tropomyosin 1, alpha, isoform CRA_j	G5E8R1	NA	NA
Habp4	-0.345265	Intracellular hyaluronan-binding protein 4	E9QKB2	K19019	KOG2945
Rps6	-0.347192	40S ribosomal protein S6	P62754	K02991	KOG1646
Ftl1	-0.352275	Ferritin light chain 1	P29391	NA	KOG2332
Tmsb4x	-0.387912	Thymosin beta-4	P20065	K05764	KOG4794
Nudt5	-0.428803	ADP-sugar pyrophosphatase	Q9JKX6	K13987	KOG3041
Hnrnpu	-0.446066	Heterogeneous nuclear ribonucleoprotein U	Q8VEK3	K12888	KOG2242
Cyb5b	-0.453193	Cytochrome b5 type B	Q9CQX2	K23490	KOG0537
Ddt	-0.453334	D-dopachrome decarboxylase	O35215	K10028	KOG1759
S100a9	-0.470572	Protein S100-A9	P31725	K21128	ENOG410J1XC
Rpl5	-0.491189	60S ribosomal protein L5	P47962	K02932	KOG0875
Gm45713	-0.499363	Predicted gene 45713	A0A1B0GS68	NA	NA
S100a8	-0.502496	Protein S100-A8	P27005	K21127	ENOG410J2UM
Rpl26	-0.518491	60S ribosomal protein L26	P61255	K02898	KOG3401
Rpl8	-0.520868	60S ribosomal protein L8	P62918	K02938	KOG2309
Rpl7a	-0.609974	60S ribosomal protein L7a	P12970	K02936	KOG3166
H1f0	-0.770151	Histone H1.0	P10922	K11275	KOG4012
Rpl3	-0.948666	60S ribosomal protein L3	P27659	K02925	KOG0746
