# Supplementary material for: The gut bacterium Extibacter muris produces secondary bile acids and influences liver physiology in gnotobiotic mice
Source: Gut Microbes. 2020 Dec 31;13(1):1854008. doi: 10.1080/19490976.2020.1854008 (PMC7781625; doi:10.1080/19490976.2020.1854008)
Supplement: Supplemental Material [file KGMI_A_1854008_SM5090.zip › Supplementary information/Suppl_Data_3_Lipids.xlsx]

## Sheet: Original data
Total fatty acids quantified in liver samples
nmol/mg Liver
Sample-ID	Mouse #	Colonization	Diet	Isolator-Cage ID	Total amount	FA10:0	FA12:0	FA14:0	FA15:0	FA 16:0	FA16:1 n-7	FA17:0	FA18:0	FA18:1 n-9	FA18:1 n-7	FA18:2 n-6	FA18:3 n-6	FA18:3 n-3	FA20:0	FA20:1 n-9	FA20:4 n-6	FA20:4 n-3	FA22:0	FA20:5 n-3	FA22:1 n-9	FA22:4 n-6	FA24:1 n-9	FA22:5 n-3	FA22:6 n-3		Saturated FA	Monounsaturated FA	Polyunsaturated FA
FAME TZ103 A	1	MM	LF Lard	43-114	114.557	0.124794	0.384971	0.617765	0.124147	28.8943	3.43368	0.169676	12.1269	23.0055	4.13779	14.2445	0.191471	0.203853	0.296441	0.721324	17.6212	0.0644412	0.470118	0.123529	0.0714118	0.602706	0.247206	0.295206	6.38453		43.2091	31.6169	39.7314
FAME TZ104 A	2	MM	LF Lard	43-114	99.4389	0.142559	0.394353	0.486706	0.121206	26.0177	1.60815	0.208088	12.12	13.9618	1.991	14.9314	0.228294	0.189382	0.229853	0.314088	17.0984	0.0438824	0.507676	0.113971	0.0515	0.640676	0.273324	0.336647	7.42818		40.2281	18.1999	41.0109
FAME TZ105 A	3	MM	LF Lard	43-17	152.934	0.112235	0.320941	0.917206	0.120882	34.7298	5.84715	0.156941	12.8959	48.0763	8.04288	14.9393	0.206324	0.216471	0.305912	1.6405	16.8985	0.0694412	0.363118	0.0933235	0.118412	0.508412	0.283882	0.198353	5.87221		49.9229	64.0091	39.0023
FAME TZ106 A	4	MM	LF Lard	43-17	97.9194	0.114794	0.3545	0.445853	0.123088	24.3756	1.66685	0.193059	12.4949	15.2051	2.39615	13.8602	0.210941	0.152765	0.195559	0.332824	17.4792	0.0422353	0.460471	0.0829118	0.046	0.598235	0.282941	0.258206	6.54691		38.7578	19.9299	39.2316
FAME TZ107 A	5	MM	LF Lard	43-17	132.111	0.105588	0.333265	0.783853	0.1335	32.1454	4.16738	0.174118	12.6331	30.3569	5.10315	15.9038	0.225412	0.287971	0.286265	0.868235	18.5374	0.0701765	0.446471	0.124441	0.0913824	0.742735	0.300647	0.318853	7.97076		47.0415	40.8877	44.1816
FAME TZ108 A	6	MM	LF Lard	43-123	157.602	0.0969412	0.308206	0.884353	0.113471	35.5085	5.85562	0.152824	13.0311	47.8035	7.37759	16.7982	0.260735	0.291382	0.296265	1.46553	18.4612	0.0914118	0.407176	0.118176	0.102824	0.639235	0.281941	0.282529	6.97294		50.7989	62.887	43.9158
FAME TZ109 A	7	MM	LF Lard	43-123	140.525	0.104794	0.352265	0.812118	0.140471	34.5384	3.89591	0.183206	12.5039	32.8302	4.65853	19.8564	0.267206	0.379206	0.313412	0.970176	18.0786	0.0992353	0.494382	0.136088	0.102941	0.873882	0.306088	0.444324	8.18359		49.443	42.7639	48.3186
FAME TZ110 A	8	MM	LF Lard	43-138	162.975	0.0928529	0.318029	1.22332	0.139265	40.5043	8.1625	0.1645	11.8613	48.7422	8.78221	15.9937	0.219471	0.351412	0.309441	1.56188	16.6353	0.0722941	0.351853	0.125294	0.115265	0.613971	0.269294	0.249353	6.11562		54.9648	67.6334	40.3764
FAME TZ111 A	9	MM	LF Lard	43-138	141.352	0.0962353	0.319765	0.769912	0.129853	33.8369	4.40512	0.178941	13.8373	34.6013	6.69279	14.4101	0.201353	0.223971	0.28	1.12412	20.5069	0.0667647	0.432912	0.107147	0.0894706	0.698	0.323029	0.273706	7.74679		49.8818	47.2359	44.2347
FAME TZ112 A	10	MM	LF Lard	43-138	103.169	0.111559	0.366147	0.512265	0.123176	25.6165	2.03926	0.188294	12.0728	15.8419	2.49303	15.0013	0.242971	0.222029	0.187353	0.357676	17.7622	0.0412353	0.487235	0.1085	0.0585882	0.676794	0.328647	0.347118	7.9825		39.6653	21.1191	42.3846
FAME TZ126 A	51	Em	LF Lard	45-749	136.054	0.112588	0.366471	1.12474	0.147	32.9739	4.67524	0.196118	12.6083	35.2247	5.17479	17.4103	0.183706	0.440441	0.311059	0.955088	16.5421	0.0638529	0.395765	0.103676	0.0871176	0.602765	0.238324	0.247971	5.86835		48.2359	46.3553	41.4632
FAME TZ127 A	52	Em	LF Lard	45-749	128.087	0.1005	0.315529	0.754176	0.132706	30.8368	4.12579	0.168412	11.7429	31.1931	4.99876	15.1465	0.237265	0.274176	0.293971	0.958676	17.5809	0.0763529	0.384471	0.113088	0.0943824	0.854912	0.272324	0.325676	7.1055		44.7295	41.6431	41.7143
FAME TZ128 A	53	Em	LF Lard	45-115	121.423	0.108765	0.362559	0.691147	0.127853	29.5923	4.13171	0.179353	12.0017	26.3504	5.36353	14.6575	0.203882	0.204853	0.265647	0.837971	17.8809	0.0705	0.440324	0.111529	0.0855294	0.674647	0.282676	0.280294	6.51744		43.7696	37.0518	40.6016
FAME TZ129 A	54	Em	LF Lard	45-115	103.139	0.122059	0.393324	0.878794	0.134735	28.0012	2.94771	0.197765	11.9458	17.2965	2.58459	12.5075	0.172735	0.166118	0.218471	0.38	17.2292	0.0300882	0.449324	0.0701471	0.0555882	0.608529	0.279588	0.232529	6.23676		42.3415	23.544	37.2536
FAME TZ130 A	55	Em	LF Lard	45-115	121.295	0.116735	0.405265	0.888912	0.137912	30.6082	3.45556	0.183412	11.952	25.5871	3.70797	16.6587	0.227588	0.294588	0.229882	0.643647	17.3646	0.0600294	0.439971	0.0957647	0.0800588	0.727559	0.304735	0.281	6.84371		44.9623	33.7791	42.5536
FAME TZ131 A	56	Em	LF Lard	45-139	151.077	0.0968235	0.318382	0.990471	0.140176	36.3016	6.08985	0.165706	11.6034	42.3628	7.29532	18.5284	0.223529	0.386029	0.324059	1.42882	16.3846	0.0809706	0.401471	0.137147	0.125382	0.616882	0.264853	0.289412	6.52088		50.3421	57.5671	43.1679
FAME TZ132 A	57	Em	LF Lard	45-139	144.748	0.118118	0.362735	1.09994	0.165647	35.2797	5.27053	0.197588	12.0411	35.7597	5.51271	20.1149	0.290059	0.422941	0.315647	1.03674	17.2746	0.0978824	0.453794	0.134059	0.107735	0.867353	0.289382	0.373147	7.16218		50.0343	47.9768	46.7371
FAME TZ133 A	58	Em	LF Lard	45-700	109.198	0.105147	0.337382	0.595853	0.125294	26.3892	3.17474	0.1675	10.8842	24.0192	4.642	13.2117	0.168	0.168559	0.232324	0.823088	16.4982	0.0588529	0.368647	0.0853235	0.0973529	0.612735	0.298765	0.227118	5.90638		39.2055	33.0552	36.9369
FAME TZ134 A	59	Em	LF Lard	45-700	137.193	0.101559	0.333912	0.738971	0.131971	31.6705	4.64897	0.171353	11.7357	36.3614	6.43488	16.301	0.222588	0.243294	0.238618	1.22159	18.1658	0.0690882	0.376206	0.104471	0.0859412	0.705294	0.295853	0.267559	6.56682		45.4988	49.0486	42.646
FAME TZ135 A	60	Em	LF Lard	45-700	152.994	0.118353	0.398588	0.988618	0.173618	37.7898	4.33738	0.212059	13.0463	34.5671	4.57435	22.1377	0.407853	0.425794	0.317588	0.922	20.4154	0.0987353	0.486941	0.143765	0.110059	1.22591	0.323765	0.502118	9.26979		53.5319	44.8347	54.6271
FAME TZ113 A	21	MM	HF Lard	43-755	169.727	0.0650294	0.348235	0.695265	0.187088	43.9335	2.47812	0.374618	16.3107	39.7719	3.88512	23.4738	0.341765	0.314206	0.512794	1.11265	23.2292	0.0566765	0.716735	0.147294	0.112794	1.20891	0.219059	0.523206	9.70835		63.144	47.5797	59.0034
FAME TZ114 A	22	MM	HF Lard	43-755	120.173	0.0604412	0.370235	0.394794	0.137794	30.0586	0.985088	0.313912	14.4414	19.105	1.55441	20.1927	0.276029	0.230647	0.463412	0.544588	19.0739	0.0410882	0.817765	0.129706	0.0837353	0.976529	0.211382	0.5085	9.20121		47.0584	22.4842	50.6304
FAME TZ115 A	23	MM	HF Lard	43-113	99.2801	0.0784118	0.43	0.360647	0.127882	26.5919	0.575235	0.284647	14.6692	10.8795	1.07535	14.4372	0.237235	0.130676	0.310441	0.277029	18.384	0.0214118	0.737147	0.102118	0.0558824	0.682147	0.1975	0.346971	8.28762		43.5902	13.0605	42.6294
FAME TZ116 A	24	MM	HF Lard	43-113	140.612	0.0627941	0.347765	0.483029	0.170794	36.4039	1.43459	0.349794	15.2391	26.6593	2.27432	20.7619	0.351882	0.296471	0.398912	0.638235	21.9127	0.0519706	0.644676	0.187971	0.0752353	1.12409	0.232618	0.5585	9.95132		54.1008	31.3143	55.1968
FAME TZ117 A	25	MM	HF Lard	43-113	105.403	0.0833529	0.434765	0.402882	0.132382	27.5069	0.888059	0.306824	15.1519	11.9291	1.23494	16.0822	0.216529	0.181088	0.300382	0.256441	18.2311	0.0255882	0.921412	0.108647	0.0488824	0.706029	0.219971	0.433118	9.60009		45.2408	14.5774	45.5844
FAME TZ118 A	26	MM	HF Lard	43-148	117.363	0.0769118	0.381265	0.423912	0.168618	29.7469	0.790382	0.328118	14.7787	17.2552	1.45721	20.1772	0.339559	0.228471	0.445382	0.477353	18.8274	0.0420882	0.806088	0.117147	0.0735294	0.855765	0.178471	0.478235	8.90915		47.1558	20.2322	49.975
FAME TZ119 A	27	MM	HF Lard	43-148	176.885	0.074	0.345206	0.541265	0.201882	41.865	1.29874	0.445971	16.2676	36.3225	2.78359	35.0512	0.555118	0.523794	0.835382	1.14471	22.0814	0.0964118	0.836647	0.257	0.138853	1.82809	0.203382	0.891441	12.2956		61.413	41.8917	73.5801
FAME TZ120 A	28	MM	HF Lard	43-129	159.531	0.0585588	0.335206	0.663353	0.179647	40.5895	2.67226	0.360441	14.0848	38.374	3.72659	23.7638	0.350853	0.367765	0.484353	1.12547	21.2179	0.0777941	0.600441	0.148706	0.114294	1.24932	0.243941	0.549294	8.19297		57.3564	46.2566	55.9184
FAME TZ121 A	29	MM	HF Lard	43-129	229.445	0.0597647	0.316824	1.14765	0.234824	59.8737	5.20003	0.460912	15.9184	67.5552	6.62944	31.0384	0.481794	0.553235	0.538265	1.99226	23.8466	0.106647	0.509176	0.212853	0.140706	1.92556	0.235647	0.763676	9.70309		79.0594	81.7533	68.6319
FAME TZ122 A	30	MM	HF Lard	43-129	257.101	0.0562647	0.292676	1.22685	0.264618	69.7828	5.933	0.480471	15.8499	82.2876	8.60388	31.0627	0.506235	0.448471	0.631706	2.83332	22.9981	0.0935882	0.473471	0.171265	0.195029	2.16985	0.234176	0.741559	9.76356		89.0588	100.087	67.9553
FAME TZ123 A	31	MM	HF Lard	43-234	150.321	0.0670588	0.373118	0.797765	0.188265	37.3307	2.25147	0.382235	14.9895	31.1241	2.51726	24.1726	0.416559	0.448294	0.461765	0.743676	21.1757	0.0758824	0.653794	0.157088	0.0857059	1.39918	0.216618	0.629676	9.66338		55.2442	36.9388	58.1383
FAME TZ124 A	32	MM	HF Lard	43-234	323.689	0.0479412	0.276294	1.64641	0.316147	86.1835	8.5465	0.600706	17.1378	113.658	12.1366	39.2076	0.761676	0.657353	0.781882	4.05091	23.4116	0.117971	0.4935	0.193676	0.265353	2.02038	0.255324	0.733294	10.1886		107.484	138.913	77.2922
FAME TZ125 A	33	MM	HF Lard	43-234	224.884	0.0765588	0.280294	0.643441	0.193588	49.2859	2.1105	0.552382	27.3175	36.3581	3.71009	32.8824	0.498794	0.516353	0.772529	1.136	40.1597	0.104265	1.40662	0.313147	0.122176	2.10368	0.480412	1.14274	22.7164		80.5289	43.9173	100.438
FAME TZ136 A	71	Em	HF Lard	45-378	176.09	0.0613529	0.322235	0.660441	0.186441	44.9375	2.50035	0.418206	16.0254	40.6019	3.23571	28.406	0.495706	0.538206	0.464824	0.962441	22.289	0.0952353	0.595412	0.231588	0.0852353	1.30391	0.221588	0.699706	10.752		63.6719	47.6072	64.8114
FAME TZ137 A	72	Em	HF Lard	45-378	140.43	0.0750588	0.354618	0.474382	0.157882	35.263	1.45644	0.333529	14.9568	25.4796	2.16759	22.7797	0.364882	0.360559	0.422618	0.639206	20.9471	0.0683824	0.7435	0.168735	0.0974412	1.07591	0.244294	0.617088	11.1819		52.7814	30.0846	57.5642
FAME TZ138 A	73	Em	HF Lard	45-101	133.097	0.0800882	0.381676	0.551382	0.147971	34.3719	1.65885	0.305382	14.2219	26.5693	2.87671	18.0849	0.233588	0.216324	0.382206	0.823647	21.2855	0.0439706	0.644794	0.133618	0.0995	1.02047	0.269235	0.437324	8.25697		51.0873	32.2972	49.7127
FAME TZ139 A	74	Em	HF Lard	45-101	170.132	0.0764118	0.343971	0.642618	0.200265	43.5456	1.83391	0.4115	16.3145	37.1879	2.91959	24.9744	0.456088	0.386941	0.647059	1.08194	23.9891	0.0846765	0.782471	0.212059	0.115029	1.65315	0.231412	0.722853	11.3186		62.9644	43.3698	63.7978
FAME TZ140 A	75	Em	HF Lard	45-101	134.75	0.0733235	0.357265	0.497471	0.153294	33.025	1.49947	0.324765	14.8116	24.8024	2.27724	19.5924	0.319029	0.278882	0.462971	0.770765	22.4313	0.0569118	0.733882	0.156676	0.0990882	1.22515	0.285706	0.548059	9.96765		50.4395	29.7347	54.5761
FAME TZ141 A	76	Em	HF Lard	45-161	118.332	0.077	0.380853	0.410147	0.141529	29.4024	1.0695	0.346647	15.0386	18.8928	1.74609	17.7684	0.254059	0.213147	0.442824	0.550824	20.4745	0.0495882	0.781941	0.139412	0.0701471	0.824588	0.217559	0.466353	8.57276		47.0219	22.5469	48.7628
FAME TZ142 A	77	Em	HF Lard	45-161	96.2847	0.0829412	0.406559	0.321412	0.113559	24.6717	0.687235	0.283147	14.0886	10.7208	1.09379	14.08	0.184029	0.129647	0.368353	0.303706	18.1185	0.0233529	0.874794	0.0921765	0.0723824	0.674676	0.191706	0.360176	8.34147		41.211	13.0696	42.0041
FAME TZ143 A	78	Em	HF Lard	45-218	143.179	0.0603824	0.440529	0.553059	0.171	34.9758	1.77076	0.355353	14.9825	28.8129	2.42194	22.707	0.385941	0.363559	0.501088	0.8115	22.1091	0.0755882	0.732941	0.161029	0.0911471	1.13109	0.240441	0.545559	8.77906		52.7726	34.1486	56.2579
FAME TZ144 A	79	Em	HF Lard	45-218	182.288	0.0568824	0.314706	0.780147	0.221176	46.7019	2.74056	0.441294	15.5087	45.0869	3.75385	28.3407	0.449088	0.498441	0.695235	1.35653	22.1848	0.105059	0.6835	0.187529	0.134706	1.58206	0.214676	0.686912	9.56235		65.4036	53.2873	63.5969
FAME TZ145 A	80	Em	HF Lard	45-218	228.853	0.0545	0.307853	1.19865	0.229676	60.4434	5.6685	0.398382	15.7266	67.8667	7.18985	28.172	0.475559	0.439706	0.579029	2.11685	23.9013	0.0855882	0.550618	0.1795	0.180382	1.81359	0.277824	0.709471	10.2879		79.4887	83.3001	66.0647
FAME TZ146 A	81	Em	HF Lard	45-725	127.609	0.0840882	0.375471	0.525912	0.178941	31.3854	1.18032	0.330088	15.3414	22.2457	2.02791	19.3456	0.288265	0.264	0.494294	0.671618	21.0139	0.0585882	0.773118	0.184118	0.0925882	0.953118	0.251529	0.510118	9.03324		49.4887	26.4696	51.651
FAME TZ147 A	82	Em	HF Lard	45-725	114.561	0.0832647	0.403029	0.437235	0.144882	30.1141	0.982088	0.294559	14.6811	15.9286	1.45082	16.3134	0.293676	0.195	0.393029	0.44	20.2643	0.0275	0.742294	0.131059	0.0771176	0.970441	0.227176	0.443588	9.52226		47.2936	19.1058	48.1612
FAME TZ148 A	83	Em	HF Lard	45-725	105.657	0.0876765	0.419	0.394206	0.126971	27.1461	0.873382	0.284588	14.636	13.0298	1.36159	14.1861	0.208441	0.173412	0.309618	0.349971	20.2831	0.0307353	0.786382	0.108912	0.061	0.815353	0.261059	0.406882	9.31665		44.1906	15.9368	45.5296
			nmol/mg Liver
			Colonization	Diet	Total amount	FA10:0	FA12:0	FA14:0	FA15:0	FA 16:0	FA16:1 n-7	FA17:0	FA18:0	FA18:1 n-9	FA18:1 n-7	FA18:2 n-6	FA18:3 n-6	FA18:3 n-3	FA20:0	FA20:1 n-9	FA20:4 n-6	FA20:4 n-3	FA22:0	FA20:5 n-3	FA22:1 n-9	FA22:4 n-6	FA24:1 n-9	FA22:5 n-3	FA22:6 n-3		Saturated FA	Monounsaturated FA	Polyunsaturated FA
			MM	LF Lard	130.258	0.110235	0.345244	0.745335	0.126906	31.6167	4.10816	0.176965	12.5577	31.0425	5.16751	15.5939	0.225418	0.251844	0.27005	0.935635	17.9079	0.0661118	0.442141	0.113338	0.0847794	0.659465	0.2897	0.300429	7.1204		46.3913	41.6283	42.2388
					24.8107	0.0149421	0.0299213	0.238295	0.00865566	5.21501	2.09755	0.0169942	0.58554	13.9001	2.46738	1.74233	0.0250577	0.0729853	0.0476878	0.509982	1.10891	0.0196903	0.0536442	0.0159845	0.0263683	0.0984963	0.0250471	0.0670071	0.852677		5.5672	18.8649	2.95026
			Em	LF Lard	130.521	0.110065	0.359415	0.875162	0.141691	31.9443	4.28575	0.183926	11.9561	30.8722	5.02889	16.6674	0.233721	0.302679	0.274726	0.920762	17.5336	0.0706353	0.419691	0.109897	0.0929147	0.749659	0.285026	0.302682	6.79978		46.2651	41.4856	42.7701
					16.9424	0.00877689	0.0326644	0.177715	0.0160621	3.65708	0.958826	0.0161245	0.57647	7.44158	1.31477	3.01032	0.0708709	0.108606	0.042158	0.288733	1.17336	0.0200425	0.0394997	0.0234236	0.0191046	0.193708	0.023567	0.0825122	0.973092		4.26383	9.8032	5.03907
			MM	HF Lard	174.955	0.0666991	0.348606	0.725174	0.192579	44.5502	2.70492	0.403156	16.3197	40.8677	3.96837	25.5618	0.41031	0.376679	0.533631	1.25636	22.6576	0.0701063	0.739805	0.172817	0.116321	1.40381	0.240654	0.638477	10.6293		63.8796	49.1543	61.921
					66.6266	0.0104154	0.0503399	0.389939	0.0535461	17.8212	2.40542	0.0980156	3.41478	30.0547	3.28856	7.6054	0.149666	0.161726	0.173808	1.10378	5.62195	0.0324271	0.244722	0.0609668	0.060054	0.543121	0.0748823	0.21428	3.76823		19.5449	36.876	15.6804
			Em	HF Lard	143.943	0.0733054	0.369828	0.572851	0.167199	36.6141	1.84011	0.348265	15.1026	29.0173	2.65559	21.1347	0.339104	0.31214	0.474088	0.836846	21.484	0.0619367	0.72505	0.160493	0.0981357	1.15719	0.241093	0.550314	9.60714		54.4473	34.6891	54.8069
					36.6716	0.0112563	0.0411947	0.224642	0.0350421	9.84549	1.2985	0.0534069	0.661779	15.5853	1.56639	5.1781	0.106584	0.129533	0.111076	0.484464	1.59087	0.0265087	0.0871815	0.0395891	0.031496	0.347166	0.0273987	0.125867	1.03748		10.6026	18.8852	7.96491
